# Supplementary material for: CPEB3 Maintains Developmental Competence of the Oocyte
Source: Cells. 2024 May 16;13(10):850. doi: 10.3390/cells13100850 (PMC11119423; doi:10.3390/cells13100850)
Supplement: Supplementary file 1 [file cells-13-00850-s001.zip]

Archive with 2 entries (2 files):
- cells-2980582 Supplementary Figures.pdf
- cells-2980582-File S1.xlsx
