# Supplementary material for: CPEB3 Maintains Developmental Competence of the Oocyte
Source: Cells. 2024 May 16;13(10):850. doi: 10.3390/cells13100850 (PMC11119423; doi:10.3390/cells13100850)
Supplement: Supplementary file 1 [file cells-13-00850-s001.zip › cells-2980582-File S1.xlsx]

## Sheet: GO profiles
	Categories	Functions Annotation	p-Value	# of genes	Molecules
MII	Nervous System Development	Abnormal morph. of subventricular zone	8.34e-06	5	CLN3,EMX2,FKBP8,HES1,ZBTB18
	Gene Expression	Expression of RNA	1.11e-05	50	BANK1,Bhlhe41,CBFA2T3,CCL11,CDC25B,CDC5L,CLN3,CNOT7,CRABP2,EFNA1,EIF2B4,EMX2,FKBP8,FSHB,GAPDH,GLI3,GSTP1,HES1,HIST1H1D,Hist1h1e,Hmgn3,HSPB1,ID2,ISX,KDM6B,LMO4,LPIN2,LRCH4,MTERF1,MTERF3,POLR1C,PPP1R8,RHOB,RNF139,RPL41,Rplp1 (includes others),SATB1,SLBP,TFAP2C,TLR8,Tmsb4x (includes others),TOB1,TOX3,TRIM6,XCL1,YBX2,ZBTB18,ZNF35,ZNF703,Zscan4c (includes others)
	Gene Expression, Protein Synthesis	Translation of mRNA	5.54e-05	9	BANK1,EIF2B4,HSPB1,RNF139,RPL41,Rplp1 (includes others),TOB1,YBX2
	Cell Death and Survival	Apoptosis of neurons	0.000107	15	CALB1,Ccl2,CLN3,GLI3,HSPB1,ID2,MBOAT7,Mt1,PLAT,Pmaip1,PPP1R9B,PTGDS,TOX3,ZBTB18
	Cell Death and Survival	Neuronal cell death	0.000127	20	CALB1,Ccl2,CERS2,CLN3,CTH,GJB2,GLI3,HBEGF,HSPB1,ID2,LMO4,MBOAT7,Mt1,PLAT,Pmaip1,PPP1R9B,PTGDS,TOX3,ZBTB18
	Cell Death and Survival	Cell death of T lymphocytes	0.000128	12	Ccl2,CD7,CLEC10A,EFNA1,GLI3,ID2,Mt1,Pmaip1,SATB1,TSLP,XCL1
	Gene Expression	Expression of mRNA	0.00016	10	BANK1,CCL11,EIF2B4,HSPB1,RNF139,RPL41,Rplp1 (includes others),TOB1,YBX2
	Cell Cycle	Arrest in M phase of oocytes	0.000191	2	CDC25B,MOS
2cell	Gene Expression	Transcription of DNA	3.41e-26	169	ARID3B,ARX,ASCL1,ASCL2,ATOH1,BARHL2,BCLAF1,BHLHE40,Bhlhe41,BRDT,BSX,CAVIN1,CBX4,CC2D1A,CCDC85B,CDK5R1,CEBPB,CHD4,CHURC1,CIART,CIITA,CITED4,Cops2,CSRNP1,CUL3,DBP,DDIT3,DHX9,DRAP1,E2F2,EDF1,EGR1,EID1,ELF3,EN1,EN2,EPOP,FEZF2,FOS,FOXA3,FOXC1,FOXC2,FOXD2,FOXD3,FOXE1,FOXG1,FOXM1,FSTL3,FZD1,FZD2,FZD8,GABPA,GBX2,GLI3,HAND2,HESX1,HEXB,HIC1,Hist1h1e,HMX1,HOXA10,HOXA5,HOXA9,HOXB1,HOXC10,HOXC13,HOXD10,HOXD8,…
	Gene Expression	Transcription of RNA	3.22e-25	190	ARID3B,ARX,ASCL1,ASCL2,ATOH1,BARHL2,BCLAF1,BHLHE40,Bhlhe41,BRDT,BSX,CAVIN1,CBX4,CC2D1A,CCDC85B,CCNC,CD9,CDC25B,CDK5R1,CEBPB,CFLAR,CHD4,CHURC1,CIART,CIITA,CITED4,Cops2,CSRNP1,CUL3,DBP,DDB1,DDIT3,DHX9,DRAP1,DUSP4,E2F2,EDF1,EGR1,EID1,ELF3,EN1,EN2,EPOP,FEZF2,FOS,FOXA3,FOXC1,FOXC2,FOXD2,FOXD3,FOXE1,FOXG1,FOXM1,FSTL3,FZD1,FZD2,FZD8,GABPA,GADD45G,GBX2,GLI3,GSTP1,HAND2,HESX1,HEXB,HIC1,Hist1h1e,HMX1,HOXA1…
	Gene Expression	Transcription	3.67e-25	211	ARID3B,ARX,ASCL1,ASCL2,ATOH1,BARHL2,BCLAF1,BHLHE40,Bhlhe41,BRDT,BSX,CAVIN1,CBX4,CC2D1A,CCDC85B,CCNC,CD9,CDC25B,CDK5R1,CEBPB,CFLAR,CHD4,CHURC1,CIART,CIITA,CITED4,CLN3,CNN2,Cops2,CSRNP1,CUL3,DBP,DDB1,DDIT3,DHX9,DPPA5,DRAP1,DUSP4,E2F2,EDF1,EGR1,EID1,ELF3,EMX2,EN1,EN2,EPOP,FEZF2,FKBP8,FOS,FOXA3,FOXC1,FOXC2,FOXD2,FOXD3,FOXE1,FOXG1,FOXM1,FSTL3,FZD1,FZD2,FZD8,GABPA,GADD45G,GBX2,GLI3,GSTP1,HAND2,HESX1,HE…
	Gene Expression	Activation of DNA endogenous promoter	2.81e-24	142	ARID3B,ARX,ASCL1,ASCL2,ATOH1,BARHL2,BHLHE40,Bhlhe41,BSX,CBX4,CC2D1A,CEBPB,CHD4,CHURC1,CIITA,Cops2,CSRNP1,CUL3,DBP,DDIT3,DHX9,DRAP1,E2F2,EGR1,EID1,ELF3,EN1,EN2,EPOP,FEZF2,FOS,FOXA3,FOXC1,FOXC2,FOXD2,FOXD3,FOXE1,FOXG1,FOXM1,FSTL3,FZD8,GABPA,GBX2,GLI3,HAND2,HESX1,HEXB,HIC1,Hist1h1e,HMX1,HOXA10,HOXA5,HOXA9,HOXB1,HOXC10,HOXC13,HOXD10,HOXD8,HOXD9,ID3,IER2,IER5,IFNG,IL23A,IRF3,IRX2,JUN,JUNB,KDM6B,KLF14,…
	Gene Expression	Expression of RNA	1.64e-22	213	ARID3B,ARX,ASCL1,ASCL2,ATOH1,BARHL2,BCLAF1,BHLHE40,Bhlhe41,BRDT,BSX,CAMK2G,CAVIN1,CBX4,CC2D1A,CCDC85B,CCNC,CD9,CDC25B,CDK5R1,CEBPB,CFLAR,CHD4,CHURC1,CIART,CIITA,CITED4,CLN3,CNN2,Cops2,CSRNP1,CUL3,DBP,DDB1,DDIT3,DHX9,DPPA5,DRAP1,DUSP4,E2F2,EDF1,EGR1,EID1,EIF3E,EIF3M,ELF3,EMX2,EN1,EN2,EPOP,FEZF2,FKBP8,FOS,FOXA3,FOXC1,FOXC2,FOXD2,FOXD3,FOXE1,FOXG1,FOXM1,FSTL3,FZD1,FZD2,FZD8,GABPA,GADD45G,GAPDH,GBX2,…
	Embryonic Development	Development of body axis	8.3e-11	102	APH1A,AREG,ARX,ASCL1,ATOH1,ATP6AP2,AXIN2,BARHL2,BARX1,C1QB,C1QTNF5,CCDC66,Ccl2,CDK5R1,CDK5R2,CFLAR,CHRNA10,CLN3,CSRNP1,CXADR,EGR1,EMX2,EN1,EN2,FEZF2,FKBP8,FOS,FOXC1,FOXC2,FOXE1,FOXG1,FZD1,FZD2,GBX2,GDF11,GLI3,HAND2,HESX1,HEXB,HLA-DQA1,HMX3,HOXA10,HOXA5,HOXA6,HOXA9,HOXB1,HOXC10,HOXC13,HOXD10,HOXD11,HOXD8,HOXD9,HPS6,ID3,IFNG,IRS2,IRX3,Irx5,JAG2,KCNA1,KDM6B,LHX1,LHX5,LMO4,LRP10,MAF,MAFB,MSX1,MSX2,MY…
	Embryonic Development	Patterning of rostrocaudal axis	8.94e-11	21	BARX1,EMX2,GDF11,GLI3,HOXA10,HOXA5,HOXA6,HOXA9,HOXB1,HOXC10,HOXC13,HOXD10,HOXD11,HOXD8,HOXD9,LHX1,MSX1,MSX2,OTX1,TBX1,TGFBR1
	Developmental Disorder, Embr. Dev.	Abnormal morph. of embryonic tissue	1.26e-10	63	ADM,AIP,APH1A,ARID3B,ASCL1,ATOH1,BCLAF1,CDK5R1,CDK5R2,CSK,CTSV,CUL3,CXADR,DHX9,DRAP1,EMX2,EN1,FKBP8,FOXC2,FOXD3,FZR1,G6PD,GADD45G,GBX2,GDF11,HAND2,HAT1,HESX1,Hist1h1e,HLX,HOXA10,HOXA6,HOXA9,HOXD11,HOXD9,JAG2,LHX1,LMO4,MSX1,MSX2,MYBL2,NKX2-5,OTX1,PBX2,PITX1,SLC25A19,SNAI1,SOX12,SOX4,SRF,SSB,STAT3,SYDE1,TBX1,TBX2,TERF1,TFRC,TGFBR1,THOC1,TLN1,UBIAD1,UHRF1,UNCX
